# Supplementary material for: Physiological and Genomic Characterization of a Hyperthermophilic Archaeon Archaeoglobus neptunius sp. nov. Isolated From a Deep-Sea Hydrothermal Vent Warrants the Reclassification of the Genus Archaeoglobus
Source: Front Microbiol. 2021 Jul 16;12:679245. doi: 10.3389/fmicb.2021.679245 (PMC8322695; doi:10.3389/fmicb.2021.679245)
Supplement: Supplementary file 2 [file Table_1.XLS]

## Sheet: Islandviewer Results
Supplementary Table 1. Gene annotations within the genomic islands (GI) of Archaeoglobus neptunius SE56T, based on the IslandViewer 4 webserver
Island start	Island end	Length	Method	Gene start	Gene end	Strand	Product
GI 1
123768	137888	14120	Predicted by at least one method	123768	124085	-1	hypothetical protein
123768	137888	14120	Predicted by at least one method	124097	124369	-1	hypothetical protein
123768	137888	14120	Predicted by at least one method	124464	124670	1	hypothetical protein
123768	137888	14120	Predicted by at least one method	124667	124909	1	hypothetical protein
123768	137888	14120	Predicted by at least one method	124906	125013	1	hypothetical protein
123768	137888	14120	Predicted by at least one method	125015	125266	1	hypothetical protein
123768	137888	14120	Predicted by at least one method	125268	125639	1	hypothetical protein
123768	137888	14120	Predicted by at least one method	125659	125967	1	hypothetical protein
123768	137888	14120	Predicted by at least one method	125960	126535	1	hypothetical protein
123768	137888	14120	Predicted by at least one method	126537	126797	1	hypothetical protein
123768	137888	14120	Predicted by at least one method	126794	126961	1	hypothetical protein
123768	137888	14120	Predicted by at least one method	127262	127942	1	hypothetical protein
123768	137888	14120	Predicted by at least one method	127935	128156	1	hypothetical protein
123768	137888	14120	Predicted by at least one method	128466	128582	1	hypothetical protein
123768	137888	14120	Predicted by at least one method	128579	128689	1	hypothetical protein
123768	137888	14120	Predicted by at least one method	128676	128939	1	hypothetical protein
123768	137888	14120	Predicted by at least one method	128939	129610	1	hypothetical protein
123768	137888	14120	Predicted by at least one method	129758	130255	1	hypothetical protein
123768	137888	14120	Predicted by at least one method	130260	130427	1	hypothetical protein
123768	137888	14120	Predicted by at least one method	130420	131022	1	hypothetical protein
123768	137888	14120	Predicted by at least one method	131083	131748	1	hypothetical protein
123768	137888	14120	Predicted by at least one method	131741	132016	1	hypothetical protein
123768	137888	14120	Predicted by at least one method	132020	132256	1	hypothetical protein
123768	137888	14120	Predicted by at least one method	132293	132448	1	hypothetical protein
123768	137888	14120	Predicted by at least one method	132438	132668	1	hypothetical protein
123768	137888	14120	Predicted by at least one method	132673	135057	1	hypothetical protein
123768	137888	14120	Predicted by at least one method	135106	135231	1	hypothetical protein
123768	137888	14120	Predicted by at least one method	135245	135373	1	hypothetical protein
123768	137888	14120	Predicted by at least one method	135387	135908	1	hypothetical protein
123768	137888	14120	Predicted by at least one method	135933	136901	-1	hypothetical protein
123768	137888	14120	Predicted by at least one method	136976	137194	-1	hypothetical protein
123768	137888	14120	Predicted by at least one method	137274	137414	1	hypothetical protein
123768	137888	14120	Predicted by at least one method	137499	137888	1	Putative predicted metal-dependent hydrolase
GI 2
728293	741266	12973	Predicted by at least one method	727952	728296	1	hypothetical protein
728293	741266	12973	Predicted by at least one method	728293	729078	1	5'-nucleotidase SurE (EC 3.1.3.5)
728293	741266	12973	Predicted by at least one method	729056	729715	1	Ribose-5-phosphate isomerase A (EC 5.3.1.6)
728293	741266	12973	Predicted by at least one method	729728	730786	-1	hypothetical protein
728293	741266	12973	Predicted by at least one method	730768	731958	-1	hypothetical protein
728293	741266	12973	Predicted by at least one method	732028	734814	-1	hypothetical protein
728293	741266	12973	Predicted by at least one method	734821	734940	-1	hypothetical protein
728293	741266	12973	Predicted by at least one method	735352	735582	-1	hypothetical protein
728293	741266	12973	Predicted by at least one method	735743	736792	1	hypothetical protein
728293	741266	12973	Predicted by at least one method	737221	737430	1	hypothetical protein
728293	741266	12973	Predicted by at least one method	737630	737899	1	hypothetical protein
728293	741266	12973	Predicted by at least one method	737883	738362	1	hypothetical protein
728293	741266	12973	Predicted by at least one method	738641	739315	-1	hypothetical protein
728293	741266	12973	Predicted by at least one method	739546	739776	1	hypothetical protein
728293	741266	12973	Predicted by at least one method	739809	740201	1	hypothetical protein
728293	741266	12973	Predicted by at least one method	740363	740686	-1	hypothetical protein
728293	741266	12973	Predicted by at least one method	740692	740976	-1	hypothetical protein
728293	741266	12973	Predicted by at least one method	740976	741266	-1	hypothetical protein
GI 3
1533626	1540069	6443	Predicted by at least one method	1533355	1533645	1	hypothetical protein
1533626	1540069	6443	Predicted by at least one method	1533626	1534870	1	hypothetical protein
1533626	1540069	6443	Predicted by at least one method	1534860	1535591	1	hypothetical protein
1533626	1540069	6443	Predicted by at least one method	1535596	1537020	1	hypothetical protein
1533626	1540069	6443	Predicted by at least one method	1537022	1540069	1	Predicted membrane protein
GI 4
2069409	2148361	78952	Predicted by at least one method	2069409	2070365	-1	Type II secretion system protein
2069409	2148361	78952	Predicted by at least one method	2071712	2071816	-1	hypothetical protein
2069409	2148361	78952	Predicted by at least one method	2072819	2073214	1	AMP phosphorylase (EC 2.4.2.57)
2069409	2148361	78952	Predicted by at least one method	2074378	2074824	-1	hypothetical protein
2069409	2148361	78952	Predicted by at least one method	2077065	2078894	-1	hypothetical protein
2069409	2148361	78952	Predicted by at least one method	2078891	2079097	-1	hypothetical protein
2069409	2148361	78952	Predicted by at least one method	2079152	2082730	1	hypothetical protein
2069409	2148361	78952	Predicted by at least one method	2083140	2083829	-1	hypothetical protein
2069409	2148361	78952	Predicted by at least one method	2083859	2084011	1	hypothetical protein
2069409	2148361	78952	Predicted by at least one method	2084032	2084313	1	hypothetical protein
2069409	2148361	78952	Predicted by at least one method	2084314	2085087	1	hypothetical protein
2069409	2148361	78952	Predicted by at least one method	2085128	2085667	1	hypothetical protein
2069409	2148361	78952	Predicted by at least one method	2085846	2086181	1	hypothetical protein
2069409	2148361	78952	Predicted by at least one method	2086210	2086467	-1	hypothetical protein
2069409	2148361	78952	Predicted by at least one method	2086552	2087358	1	hypothetical protein
2069409	2148361	78952	Predicted by at least one method	2087455	2088288	1	hypothetical protein
2069409	2148361	78952	Predicted by at least one method	2088289	2088780	1	hypothetical protein
2069409	2148361	78952	Predicted by at least one method	2088865	2090352	1	hypothetical protein
2069409	2148361	78952	Predicted by at least one method	2090622	2091200	1	Ribonucleotide reductase of class II (coenzyme B12-dependent) (EC 1.17.4.1)
2069409	2148361	78952	Predicted by at least one method	2091205	2091465	1	hypothetical protein
2069409	2148361	78952	Predicted by at least one method	2091878	2092030	1	hypothetical protein
2069409	2148361	78952	Predicted by at least one method	2092021	2092929	1	hypothetical protein
2069409	2148361	78952	Predicted by at least one method	2093104	2094333	1	hypothetical protein
2069409	2148361	78952	Predicted by at least one method	2094371	2095654	1	hypothetical protein
2069409	2148361	78952	Predicted by at least one method	2095853	2096452	1	hypothetical protein
2069409	2148361	78952	Predicted by at least one method	2096462	2096941	1	hypothetical protein
2069409	2148361	78952	Predicted by at least one method	2096938	2097099	1	hypothetical protein
2069409	2148361	78952	Predicted by at least one method	2097116	2097922	1	hypothetical protein
2069409	2148361	78952	Predicted by at least one method	2097934	2100093	1	hypothetical protein
2069409	2148361	78952	Predicted by at least one method	2100375	2100656	1	hypothetical protein
2069409	2148361	78952	Predicted by at least one method	2100646	2101290	1	hypothetical protein
2069409	2148361	78952	Predicted by at least one method	2101290	2101799	1	hypothetical protein
2069409	2148361	78952	Predicted by at least one method	2101801	2102259	1	hypothetical protein
2069409	2148361	78952	Predicted by at least one method	2102482	2102820	1	hypothetical protein
2069409	2148361	78952	Predicted by at least one method	2102817	2103272	1	hypothetical protein
2069409	2148361	78952	Predicted by at least one method	2103313	2104353	1	hypothetical protein
2069409	2148361	78952	Predicted by at least one method	2104353	2104454	1	hypothetical protein
2069409	2148361	78952	Predicted by at least one method	2104461	2105294	1	hypothetical protein
2069409	2148361	78952	Predicted by at least one method	2105349	2106839	1	Cell division protein FtsH (EC 3.4.24.-)
2069409	2148361	78952	Predicted by at least one method	2106836	2107564	1	hypothetical protein
2069409	2148361	78952	Predicted by at least one method	2107561	2107887	1	hypothetical protein
2069409	2148361	78952	Predicted by at least one method	2107898	2108071	1	hypothetical protein
2069409	2148361	78952	Predicted by at least one method	2108068	2108202	1	hypothetical protein
2069409	2148361	78952	Predicted by at least one method	2108428	2108589	1	hypothetical protein
2069409	2148361	78952	Predicted by at least one method	2108586	2109557	1	Transcription initiation factor B
2069409	2148361	78952	Predicted by at least one method	2109566	2110024	1	hypothetical protein
2069409	2148361	78952	Predicted by at least one method	2110035	2111147	1	hypothetical protein
2069409	2148361	78952	Predicted by at least one method	2111169	2112164	1	hypothetical protein
2069409	2148361	78952	Predicted by at least one method	2112170	2112661	1	hypothetical protein
2069409	2148361	78952	Predicted by at least one method	2112723	2113442	-1	hypothetical protein
2069409	2148361	78952	Predicted by at least one method	2113529	2114431	-1	hypothetical protein
2069409	2148361	78952	Predicted by at least one method	2114568	2116118	1	hypothetical protein
2069409	2148361	78952	Predicted by at least one method	2116191	2116442	1	hypothetical protein
2069409	2148361	78952	Predicted by at least one method	2116430	2116981	1	hypothetical protein
2069409	2148361	78952	Predicted by at least one method	2117067	2117963	1	hypothetical protein
2069409	2148361	78952	Predicted by at least one method	2118096	2118695	1	hypothetical protein
2069409	2148361	78952	Predicted by at least one method	2118906	2119667	-1	hypothetical protein
2069409	2148361	78952	Predicted by at least one method	2119664	2119981	-1	hypothetical protein
2069409	2148361	78952	Predicted by at least one method	2120082	2120414	-1	hypothetical protein
2069409	2148361	78952	Predicted by at least one method	2120508	2120930	-1	hypothetical protein
2069409	2148361	78952	Predicted by at least one method	2120920	2121141	-1	hypothetical protein
2069409	2148361	78952	Predicted by at least one method	2121516	2122562	1	hypothetical protein
2069409	2148361	78952	Predicted by at least one method	2122579	2122875	-1	hypothetical protein
2069409	2148361	78952	Predicted by at least one method	2123170	2123697	-1	hypothetical protein
2069409	2148361	78952	Predicted by at least one method	2123945	2125204	1	hypothetical protein
2069409	2148361	78952	Predicted by at least one method	2125194	2125493	-1	hypothetical protein
2069409	2148361	78952	Predicted by at least one method	2125778	2126125	-1	hypothetical protein
2069409	2148361	78952	Predicted by at least one method	2126130	2126918	-1	Chromosome (plasmid) partitioning protein ParA
2069409	2148361	78952	Predicted by at least one method	2127056	2127814	1	hypothetical protein
2069409	2148361	78952	Predicted by at least one method	2127807	2128022	1	hypothetical protein
2069409	2148361	78952	Predicted by at least one method	2128029	2128370	1	hypothetical protein
2069409	2148361	78952	Predicted by at least one method	2128364	2128519	1	hypothetical protein
2069409	2148361	78952	Predicted by at least one method	2128526	2128726	1	hypothetical protein
2069409	2148361	78952	Predicted by at least one method	2128738	2129148	1	hypothetical protein
2069409	2148361	78952	Predicted by at least one method	2129154	2129918	1	hypothetical protein
2069409	2148361	78952	Predicted by at least one method	2129957	2131393	1	DNA helicase (Rad25 homolog)
2069409	2148361	78952	Predicted by at least one method	2131474	2131863	1	hypothetical protein
2069409	2148361	78952	Predicted by at least one method	2131891	2132415	1	hypothetical protein
2069409	2148361	78952	Predicted by at least one method	2132418	2133092	1	von Willebrand factor type A domain protein
2069409	2148361	78952	Predicted by at least one method	2133097	2133810	1	hypothetical protein
2069409	2148361	78952	Predicted by at least one method	2133815	2135713	1	hypothetical protein
2069409	2148361	78952	Predicted by at least one method	2135813	2136229	1	hypothetical protein
2069409	2148361	78952	Predicted by at least one method	2136379	2136741	-1	hypothetical protein
2069409	2148361	78952	Predicted by at least one method	2136742	2137704	-1	hypothetical protein
2069409	2148361	78952	Predicted by at least one method	2137974	2142890	1	hypothetical protein
2069409	2148361	78952	Predicted by at least one method	2142983	2143171	-1	hypothetical protein
2069409	2148361	78952	Predicted by at least one method	2143322	2143651	1	hypothetical protein
2069409	2148361	78952	Predicted by at least one method	2143735	2145690	-1	hypothetical protein
2069409	2148361	78952	Predicted by at least one method	2145687	2146103	-1	hypothetical protein
2069409	2148361	78952	Predicted by at least one method	2146103	2148169	-1	hypothetical protein
2069409	2148361	78952	Predicted by at least one method	2148173	2148361	-1	hypothetical protein
